# Supplementary material for: Optimization of LC-MS2 Data Acquisition Parameters for Molecular Networking Applied to Marine Natural Products
Source: Metabolites. 2022 Mar 14;12(3):245. doi: 10.3390/metabo12030245 (PMC8953742; doi:10.3390/metabo12030245)
Supplement: Supplementary file 1 [file metabolites-12-00245-s001.zip]

Archive with 1 entries (1 files):
- metabolites-1616265-supplementary.pdf
